# Supplementary material for: Probe-based metagenomic pathogen detection: advancing laboratory capacity for complex diagnosis
Source: Front Microbiol. 2025 Oct 14;16:1656831. doi: 10.3389/fmicb.2025.1656831 (PMC12558915; doi:10.3389/fmicb.2025.1656831)
Supplement: Supplementary file 1 [file Data_Sheet_1.xlsx]

## Sheet: Results
Supplementary Data - Non-aggregated data regarding all samples used, their characterization, human pathogens identified by previous molecular methods, and sequencing conditions and results.
Sample Index	ENA accession numbers	Sample Nature	Extraction Method	Ct value	Storage period (days)	PCR positive human pathogen	Class	Gram staining group	Genome molecule	Panel(s) used	Run: Platform and flowcell	UPIP Total #Reads	RPIP Total #Reads	a Explify® RPIP analysis result	a Explify® UPIP analysis result	a Summary Explify® panels results	a TELEVIR+ analysis result (RPIP data)	a TELEVIR+ analysis result (UPIP data)	a Summary TELEVIR+ results	bMinimum sorted TELEVIR+ Rank	a Combined approach results	a Confirmatory Mapping
1	1_RPIP_ERR15167031;1_UPIP_ERR15167032	Urine	EMAG® (BioMerieux)	29.73	44	Chlamydia trachomatis	Bacteria	Negative	dsDNA	UPIP/RPIP	NextSeq2000 P1	602106	127714	0	0	0	0	0	0	43	0	1
2	2_RPIP_ERR15167044	Oropharynx Swab	EMAG® (BioMerieux)	18.57	44	Chlamydia trachomatis	Bacteria	Negative	dsDNA	UPIP/RPIP	NextSeq2000 P1	1383632	1216492	0	0	0	0	0	0	N/A	0	1
3	3_UPIP_ERR15167053	Genital Swab	EMAG® (BioMerieux)	26.27	45	Neisseria gonorrhoeae	Bacteria	Negative	dsDNA	UPIP	NextSeq2000 P1	1020512	1932216	N/A	1	1	N/A	1	1	15	1	1
				32.39		Ureaplasma urealyticum	Bacteria	Negative	dsDNA	UPIP/RPIP				1	1	1	0	0	0	109	1	1
				23.61		Mycoplasma hominis	Bacteria	Negative	dsDNA	UPIP				N/A	1	1	N/A	0	0	26	1	1
				28.7		Mycoplasma genitalium	Bacteria	Negative	dsDNA	UPIP				N/A	1	1	N/A	0	0	26	1	1
4	4_RPIP_ERR15167068;4_UPIP_ERR15167069	Genital Swab	EMAG® (BioMerieux)	22.22	49	Trichomonas vaginalis	Parasite	N/A	dsDNA	UPIP	NextSeq2000 P1	150460	1390939	N/A	1	1	N/A	N/A	N/A	N/A	1	1
				25.66		Ureaplasma urealyticum	Bacteria	Negative	dsDNA	UPIP/RPIP				0	0	0	0	1	1	12	1	1
5	5_RPIP_ERR15368682;5_UPIP_ERR15167080	Genital Swab	EMAG® (BioMerieux)	18.21	50	Trichomonas vaginalis	Parasite	N/A	dsDNA	UPIP	NextSeq2000 P1	1830773	1711116	N/A	1	1	N/A	N/A	N/A	N/A	1	1
				28.41		Ureaplasma urealyticum	Bacteria	Negative	dsDNA	UPIP/RPIP				0	1	1	0	0	0	114	1	1
				17.97		Mycoplasma hominis	Bacteria	Negative	dsDNA	UPIP				N/A	1	1	N/A	1	1	3	1	1
				28.84		Ureaplasma parvum	Bacteria	Negative	dsDNA	UPIP/RPIP				0	1	1	0	0	0	75	1	1
6	N/A	Sputum	EMAG® (BioMerieux)	35	38	Non tuberculous mycobacteria	Bacteria	Positive	dsDNA	UPIP/RPIP	NextSeq2000 P1	378376	577926	0	0	0	0	0	0	N/A	0	0
7	7_RPIP_ERR15167103;7_UPIP_ERR15167104	Sputum	EMAG® (BioMerieux)	28	43	Mycobacterium tuberculosis	Bacteria	Positive	dsDNA	UPIP/RPIP	NextSeq2000 P1	1288082	897347	1	1	1	1	1	1	1	1	1
8	8_RPIP_ERR15167119;8_UPIP_ERR15167120	Serum	EMAG® (BioMerieux)	35.36	38	Cytomegalovirus (CMV)	Virus	N/A	dsDNA	UPIP/RPIP	NextSeq2000 P1	1416479	46053	0	1	1	1	1	1	1	1	1
9	9_RPIP_ERR15167130;9_UPIP_ERR15167131	Biopsy	EMAG® (BioMerieux)	29.45	64	Cytomegalovirus (CMV)	Virus	N/A	dsDNA	UPIP/RPIP	NextSeq2000 P1	160398	410796	1	1	1	1	1	1	1	1	1
10	10_RPIP_ERR15167018;10_UPIP_ERR15167019	Lesion Swab	EMAG® (BioMerieux)	34.33	36	Herpes simplex virus 1 (HSV-1)	Virus	N/A	dsDNA	UPIP/RPIP	NextSeq2000 P1	219655	249044	1	1	1	1	1	1	1	1	1
11	11_RPIP_ERR15167020;11_UPIP_ERR15167021	Genital Swab	EMAG® (BioMerieux)	22.87	66	Herpes simplex virus 1 (HSV-1)	Virus	N/A	dsDNA	UPIP/RPIP	NextSeq2000 P1	2023322	1016540	1	1	1	1	1	1	1	1	1
12	12_RPIP_ERR15167022;12_UPIP_ERR15167023	CSF	EMAG® (BioMerieux)	32.42	64	Epstein-Barr virus (EBV)	Virus	N/A	dsDNA	UPIP/RPIP	NextSeq2000 P1	1280923	663822	1	1	1	1	1	1	2	1	1
13	13_UPIP_ERR15167024	CSF	EMAG® (BioMerieux)	38.68	150	Epstein-Barr virus (EBV)	Virus	N/A	dsDNA	UPIP/RPIP	NextSeq2000 P1	1978602	610933	0	1	1	0	1	1	2	1	1
14	N/A	Serum	EMAG® (BioMerieux)	40.16	329	Parvovirus B19	Virus	N/A	ssDNA	RPIP	NextSeq2000 P1		185730	0	N/A	0	0	N/A	0	N/A	0	0
15	15_RPIP_ERR15167025	Plasma	EMAG® (BioMerieux)	32.82	876	Parvovirus B19	Virus	N/A	ssDNA	RPIP	NextSeq2000 P1		573712	1	N/A	1	1	N/A	1	4	1	1
16	16_RPIP_ERR15167026;16_UPIP_ERR15167027	Plasma	EMAG® (BioMerieux)	34.69	331	Human Herpesvirus 6 (HHV-6)	Virus	N/A	dsDNA	UPIP/RPIP	NextSeq2000 P1	675144	491269	1	1	1	1	1	1	1	1	1
17	17_RPIP_ERR15167028	Plasma	EMAG® (BioMerieux)	37.85	392	Human Herpesvirus 6 (HHV-6)	Virus	N/A	dsDNA	UPIP/RPIP	NextSeq2000 P1	168647	135159	0	0	0	1	0	1	4	1	1
18	18_RPIP_ERR15167029;18_UPIP_ERR15167030	Biopsy	EMAG® (BioMerieux)		81	Cryptococcus neoformans	Fungus	N/A	dsDNA	UPIP/RPIP	NextSeq2000 P1	2019302	1888775	1	1	1	N/A	N/A	N/A	N/A	1	1
19	N/A	CSF	EMAG® (BioMerieux)		65	Aspergillus sp.	Fungus	N/A	dsDNA	UPIP/RPIP	NextSeq2000 P1	123555	1895571	0	0	0	N/A	N/A	N/A	N/A	0	0
20	20_RPIP_ERR15167033	BALF	EMAG® (BioMerieux)		437	Pneumocystis jirovecii	Fungus	N/A	dsDNA	RPIP	NextSeq2000 P1		1875541	1	N/A	1	N/A	N/A	N/A	N/A	1	1
21	21_RPIP_ERR15167034;21_UPIP_ERR15167035	CSF	EMAG® (BioMerieux)		610	Cryptococcus neoformans	Fungus	N/A	dsDNA	UPIP/RPIP	NextSeq2000 P1	65207	1942382	1	0	1	N/A	N/A	N/A	N/A	1	1
22	N/A	BALF	EMAG® (BioMerieux)		56	Aspergillus sp.	Fungus	N/A	dsDNA	UPIP/RPIP	NextSeq2000 P1	284757	1878259	0	0	0	N/A	N/A	N/A	N/A	0	0
23	23_RPIP_ERR15167036;23_UPIP_ERR15167037	Oropharynx Swab	EMAG® (BioMerieux)	21.96	53	Human Adenovirus	Virus	N/A	dsDNA	UPIP/RPIP	NextSeq2000 P1	2631665	1896197	1	1	1	1	1	1	2	1	1
24	24_RPIP_ERR15167038	Oropharynx Swab	EMAG® (BioMerieux)	23.54	51	Human coronavirus OC43	Virus	N/A	ssRNA	RPIP	NextSeq2000 P1		1971110	1	N/A	1	1	N/A	1	2	1	1
				22.46		RSV B	Virus	N/A	ssRNA	RPIP				1	N/A	1	1	N/A	1	6	1	1
25	25_RPIP_ERR15167039	Oropharynx Swab	EMAG® (BioMerieux)	19.6	60	Human parainfluenza virus 3	Virus	N/A	ssRNA	RPIP	NextSeq2000 P1		1970997	1	N/A	1	1	N/A	1	1	1	1
26	26_RPIP_ERR15167040	Oropharynx Swab	EMAG® (BioMerieux)	19.05	74	Influenza A	Virus	N/A	ssRNA	RPIP	NextSeq2000 P1		1932394	1	N/A	1	1	N/A	1	2	1	1
27	27_RPIP_ERR15167041	Oropharynx Swab	EMAG® (BioMerieux)	24.7	53	Influenza B	Virus	N/A	ssRNA	RPIP	NextSeq2000 P1		1899397	1	N/A	1	1	N/A	1	1	1	1
28	28_RPIP_ERR15167042	Oropharynx Swab	EMAG® (BioMerieux)	16.06	77	SARS-CoV-2	Virus	N/A	ssRNA	RPIP	NextSeq2000 P1		1880209	1	N/A	1	1	N/A	1	1	1	1
29	29_RPIP_ERR15167043	Plasma	EMAG® (BioMerieux)		280	Gemella spp.	Bacteria	Positive	dsDNA	RPIP	NextSeq2000 P1		69898	0	N/A	0	1	N/A	1	1	1	1
30	30_RPIP_ERR15167045	Faeces	EMAG® (BioMerieux)		280	Gemella spp.	Bacteria	Positive	dsDNA	RPIP	NextSeq2000 P1		144561	0	N/A	0	1	N/A	1	3	1	1
31	31_RPIP_ERR15167046;31_UPIP_ERR15167047	Serum	EMAG® (BioMerieux)	33.5	1108	Neisseria meningitidis	Bacteria	Negative	dsDNA	UPIP/RPIP	NextSeq2000 P1	6073805	1865146	1	1	1	1	1	1	1	1	1
32	32_UPIP_ERR15167048	CSF	EMAG® (BioMerieux)	35.5	1095	Neisseria meningitidis	Bacteria	Negative	dsDNA	UPIP/RPIP	NextSeq2000 P1	1034862	889407	0	0	0	0	1	1	3	1	1
33	33_RPIP_ERR15167049	CSF	EMAG® (BioMerieux)	33.5	88	Streptococcus pneumoniae	Bacteria	Positive	dsDNA	UPIP/RPIP	NextSeq2000 P1	1600379	1058736	1	1	1	1	0	1	1	1	1
34	34_RPIP_ERR15167050	Pleural Fluid	EMAG® (BioMerieux)	32.4	86	Streptococcus pneumoniae	Bacteria	Positive	dsDNA	UPIP/RPIP	NextSeq2000 P1	1326124	263263	0	1	1	0	0	1	2	1	1
35	N/A	Biopsy	EMAG® (BioMerieux)		303	Rickettsia conorii	Bacteria	Negative	dsDNA	RPIP	NextSeq2000 P1		4652948	0	N/A	0	0	N/A	0	N/A	0	0
36	N/A	Blood	EMAG® (BioMerieux)		1029	Rickettsia conorii	Bacteria	Negative	dsDNA	RPIP	NextSeq2000 P1		2841165	0	N/A	0	0	N/A	0	N/A	0	0
37	N/A	Biopsy	EMAG® (BioMerieux)		1780	Rickettsia conorii	Bacteria	Negative	dsDNA	RPIP	NextSeq2000 P1		605241	0	N/A	0	0	N/A	0	N/A	0	0
38	38_RPIP_ERR15167051	Oropharynx Swab	EMAG® (BioMerieux)	26.48	1104	Measles virus	Virus	N/A	ssRNA	RPIP	NextSeq2000 P1		2737742	1	N/A	1	1	N/A	1	2	1	1
39	39_RPIP_ERR15167052	Urine	EMAG® (BioMerieux)	30.22	1127	Mumps virus	Virus	N/A	ssRNA	RPIP	NextSeq2000 P1		1536282	1	N/A	1	1	N/A	1	9	1	1
40	40_RPIP_ERR15167054	Lesion Swab	EMAG® (BioMerieux)	27.63	204	Varicella-zoster virus (VZV)	Virus	N/A	dsDNA	RPIP	NextSeq2000 P1		5069599	1	N/A	1	1	N/A	1	1	1	1
41	41_RPIP_ERR15167055	Biopsy	EMAG® (BioMerieux)		158	Tropheryma whipplei	Bacteria	Positive	dsDNA	RPIP	NextSeq2000 P1		6237184	1	N/A	1	0	N/A	0	N/A	1	1
42	42_RPIP_ERR15167056	Biopsy	EMAG® (BioMerieux)		246	Tropheryma whipplei	Bacteria	Positive	dsDNA	RPIP	NextSeq2000 P1		1123266	1	N/A	1	0	N/A	0	N/A	1	1
43	43_RPIP_ERR15167057;43_UPIP_ERR15167058	CSF	EMAG® (BioMerieux)	38.48	171	Listeria monocytogenes	Bacteria	Positive	dsDNA	UPIP/RPIP	NextSeq2000 P1	2952097	3669852	0	0	0	0	0	0	506	0	1
44	44_RPIP_ERR15167059;44_UPIP_ERR15167060	CSF	EMAG® (BioMerieux)	41.32	169	Listeria monocytogenes	Bacteria	Positive	dsDNA	UPIP/RPIP	NextSeq2000 P1	24762	1789569	0	0	0	0	0	0	589	0	1
45	45_RPIP_ERR15167061;45_UPIP_ERR15167062	Faeces	EMAG® (BioMerieux)	24.59	150	Escherichia coli	Bacteria	Negative	dsDNA	UPIP/RPIP	NextSeq2000 P1	1251564	1657993	1	1	1	1	1	1	5	1	1
46	46_RPIP_ERR15167063;46_UPIP_ERR15167064	Faeces	EMAG® (BioMerieux)	30.81	31	Escherichia coli	Bacteria	Negative	dsDNA	UPIP/RPIP	NextSeq2000 P1	221915	1340951	1	1	1	1	1	1	3	1	1
47	47_UPIP_ERR15167065	Urine	EMAG® (BioMerieux)	33.83	51	Cytomegalovirus (CMV)	Virus	N/A	dsDNA	UPIP/RPIP	NextSeq2000 P1	2583137	7766953	0	1	1	0	1	1	1	1	1
48	48_UPIP_ERR15167066	Oropharynx Swab	EMAG® (BioMerieux)	28.05	45	Neisseria gonorrhoeae	Bacteria	Negative	dsDNA	UPIP	NextSeq2000 P1	249900		N/A	1	1	N/A	1	1	2	1	1
49	49_UPIP_ERR15167067	Genital Swab	EMAG® (BioMerieux)	26.34	46	Mycoplasma genitalium	Bacteria	Negative	dsDNA	UPIP	NextSeq2000 P1	297553		N/A	1	1	N/A	0	0	127	1	1
50	50_UPIP_ERR15368716	Genital Swab	EMAG® (BioMerieux)	33.08	50	Chlamydia trachomatis	Bacteria	Negative	dsDNA	cUPIP	NextSeq2000 P1	1286161	N/A	N/A	0	0	N/A	0	0	386	0	1
				29.44		Treponema pallidum	Bacteria	Negative	dsDNA	UPIP				N/A	0	0	N/A	0	0	N/A	0	1
				32.26		Neisseria gonorrhoeae	Bacteria	Negative	dsDNA	UPIP				N/A	0	0	N/A	0	0	243	0	1
51	51_UPIP_ERR15167071	Genital Swab	EMAG® (BioMerieux)	27.63	37	Herpes simplex virus 2 (HSV-2)	Virus	N/A	dsDNA	UPIP	NextSeq2000 P1	756148		N/A	1	1	N/A	1	1	1	1	1
52	52_UPIP_ERR15167072	Genital Swab	EMAG® (BioMerieux)	21.96	49	Herpes simplex virus 2 (HSV-2)	Virus	N/A	dsDNA	UPIP	NextSeq2000 P1	958018		N/A	1	1	N/A	1	1	1	1	1
53	53_UPIP_ERR15167073	Plasma	EMAG® (BioMerieux)	35.39	746	BK polyomavirus	Virus	N/A	dsDNA	UPIP	NextSeq2000 P1	344930		N/A	1	1	N/A	1	1	2	1	1
54	54_UPIP_ERR15167074	Urine	EMAG® (BioMerieux)	9.73	746	BK polyomavirus	Virus	N/A	dsDNA	UPIP	NextSeq2000 P1	3370393		N/A	1	1	N/A	1	1	1	1	1
55	55_UPIP_ERR15167075	Plasma	EMAG® (BioMerieux)	33.14	728	BK polyomavirus	Virus	N/A	dsDNA	UPIP	NextSeq2000 P1	1580278		N/A	1	1	N/A	1	1	1	1	1
56	56_UPIP_ERR15167076	Urine	EMAG® (BioMerieux)	17.67	728	BK polyomavirus	Virus	N/A	dsDNA	UPIP	NextSeq2000 P1	5978490		N/A	1	1	N/A	1	1	1	1	1
57	57_UPIP_ERR15167077	CSF	EMAG® (BioMerieux)	15.72	100	JC polyomavirus	Virus	N/A	dsDNA	UPIP	NextSeq2000 P1	5195851		N/A	1	1	N/A	1	1	1	1	1
58	58_UPIP_ERR15167078	CSF	EMAG® (BioMerieux)	19.9	129	JC polyomavirus	Virus	N/A	dsDNA	UPIP	NextSeq2000 P1	2065583		N/A	1	1	N/A	1	1	2	1	1
59	N/A	CSF	EMAG® (BioMerieux)	33.14	428	Human Herpesvirus 7 (HHV-7)	Virus	N/A	dsDNA	UPIP	NextSeq2000 P1	1721517		N/A	0	0	N/A	0	0	N/A	0	0
60	N/A	CSF	EMAG® (BioMerieux)	34.79	472	Human Herpesvirus 7 (HHV-7)	Virus	N/A	dsDNA	UPIP	NextSeq2000 P1	286490		N/A	0	0	N/A	0	0	N/A	0	0
61	61_UPIP_ERR15167081	Plasma	EMAG® (BioMerieux)	33.23	113	Human Herpesvirus 8 (HHV-8)	Virus	N/A	dsDNA	UPIP	NextSeq2000 P1	237856		N/A	1	1	N/A	1	1	1	1	1
62	62_UPIP_ERR15167082	Plasma	EMAG® (BioMerieux)	37.98	107	Human Herpesvirus 8 (HHV-8)	Virus	N/A	dsDNA	UPIP	NextSeq2000 P1	61038		N/A	0	0	N/A	1	1	1	1	1
63	63_UPIP_ERR15167083	Plasma	EMAG® (BioMerieux)	31.21	128	Human Herpesvirus 8 (HHV-8)	Virus	N/A	dsDNA	UPIP	NextSeq2000 P1	1530414		N/A	1	1	N/A	1	1	1	1	1
64	64_UPIP_ERR15167084	Pericardial Fluid	EMAG® (BioMerieux)	31.5	231	Human Herpesvirus 8 (HHV-8)	Virus	N/A	dsDNA	UPIP	NextSeq2000 P1	519121		N/A	1	1	N/A	1	1	1	1	1
65	65_UPIP_ERR15167085	Biopsy	EMAG® (BioMerieux)		645	Candida glabrata	Fungus	N/A	dsDNA	UPIP	NextSeq2000 P1	562496		N/A	1	1	N/A	N/A	N/A	N/A	1	1
66	66_UPIP_ERR15167086	Unknown	EMAG® (BioMerieux)		1135	Entamoeba histolytica	Parasite	N/A	dsDNA	UPIP	NextSeq2000 P1	150868		N/A	1	1	N/A	N/A	N/A	N/A	1	1
67	N/A	Unknown	EMAG® (BioMerieux)		1418	Entamoeba histolytica	Parasite	N/A	dsDNA	UPIP	NextSeq2000 P1	339630		N/A	0	0	N/A	N/A	N/A	N/A	0	0
68	N/A	Unknown	EMAG® (BioMerieux)		2025	Giardia intestinalis	Parasite	N/A	dsDNA	UPIP	NextSeq2000 P1	3699019		N/A	0	0	N/A	N/A	N/A	N/A	0	0
69	69_UPIP_ERR15167087	Plasma	EMAG® (BioMerieux)	33.81	53	Cytomegalovirus (CMV)	Virus	N/A	dsDNA	bUPIP	NextSeq2000 P1	5365321	N/A	N/A	1	1	N/A	1	1	1	1	1
70	70_RPIP_ERR15167088;70_UPIP_ERR15167089	CSF	Quick-DNA/RNA MiniPrep Plus kit (Zymo Research)		14	Herpes simplex virus 1 (HSV-1)	Virus	N/A	dsDNA	UPIP/RPIP	MiSeq (V3)	3573750	2254196	1	1	1	1	1	1	1	1	1
71	71_RPIP_ERR15167090;71_UPIP_ERR15167091	CSF	Quick-DNA/RNA MiniPrep Plus kit (Zymo Research)		2	Klebsiella pneumoniae	Bacteria	Negative	dsDNA	UPIP/RPIP	MiSeq (V3)	898653	1729673	1	1	1	1	1	1	2	1	1
72	72_RPIP_ERR15167092;72_UPIP_ERR15167093	CSF	Quick-DNA/RNA MiniPrep Plus kit (Zymo Research)		128	Mycobacterium Tuberculosis	Bacteria	Positive	dsDNA	UPIP/RPIP	MiSeq (V3)	1420725	1929032	0	0	0	0	0	0	N/A	0	1
73	73_RPIP_ERR15167094	Oropharynx Swab	Quick-DNA/RNA MiniPrep Plus kit (Zymo Research)	26.86	3525	RSV A	Virus	N/A	ssRNA	RPIP	MiSeq (V3)	1680420	2117670	1	N/A	1	1	N/A	1	1	1	1
74	74_RPIP_ERR15167095	Oropharynx Swab	Quick-DNA/RNA MiniPrep Plus kit (Zymo Research)		3551	Influenza A	Virus	N/A	ssRNA	RPIP	MiSeq (V3)	2373657	1184864	1	N/A	1	1	N/A	1	1	1	1
75	75_RPIP_ERR15167096	Oropharynx Swab	Quick-DNA/RNA MiniPrep Plus kit (Zymo Research)		3547	Metapneumovírus	Virus	N/A	ssRNA	UPIP/RPIP	MiSeq (V3)	8655	744607	1	0	1	1	0	1	1	1	1
76	76_RPIP_ERR15167097;76_UPIP_ERR15167098	Oropharynx Swab	Quick-DNA/RNA MiniPrep Plus kit (Zymo Research)	39.53	3560	Herpes simplex virus 1 (HSV-1)	Virus	N/A	dsDNA	UPIP/RPIP	MiSeq (V3)	222133	37206	0	1	1	1	1	1	1	1	1
				34.49		Human coronavirus NL63	Virus	N/A	ssRNA	RPIP				0	N/A	0	0	N/A	0	N/A	0	1
77	77_RPIP_ERR15167099;77_UPIP_ERR15167100	Oropharynx Swab	Quick-DNA/RNA MiniPrep Plus kit (Zymo Research)	24.31	3553	Rinovírus	Virus	N/A	ssRNA	RPIP	MiSeq (V3)	261676	77568	1	N/A	1	1	N/A	1	1	1	1
				37.70		Epstein-Barr virus (EBV)	Virus	N/A	dsDNA	UPIP/RPIP				0	1	1	0	1	1	10	1	1
78	N/A	Oropharynx Swab	Quick-DNA/RNA MiniPrep Plus kit (Zymo Research)	39.63	3539	Rinovírus	Virus	N/A	ssRNA	RPIP	MiSeq (V3)	867442	108426	0	N/A	0	0	N/A	0	N/A	0	0
79	79_UPIP_ERR15167102	Oropharynx Swab	Quick-DNA/RNA MiniPrep Plus kit (Zymo Research)	32.59	3536	Human Herpesvirus 7 (HHV-7)	Virus	N/A	dsDNA	UPIP/RPIP	MiSeq (V3)	178660	715212	0	1	1	0	1	1	1	1	1
80	80_RPIP_ERR15167105;80_UPIP_ERR15167106	Oropharynx Swab	Quick-DNA/RNA MiniPrep Plus kit (Zymo Research)	36.24	3534	Herpes simplex virus 1 (HSV-1)	Virus	N/A	dsDNA	UPIP/RPIP	MiSeq (V3)	243548	1954326	1	1	1	1	1	1	1	1	1
81	81_RPIP_ERR15167107;81_UPIP_ERR15167108	Oropharynx Swab	Quick-DNA/RNA MiniPrep Plus kit (Zymo Research)	28.96	3617	Epstein-Barr virus (EBV)	Virus	N/A	dsDNA	UPIP/RPIP	MiSeq (V3)	233128	855351	1	1	1	1	1	1	2	1	1
82	82_UPIP_ERR15167109	Biopsy	Quick-DNA/RNA MiniPrep Plus kit (Zymo Research)		14	Epstein-Barr virus (EBV)	Virus	N/A	dsDNA	UPIP/RPIP	MiSeq (V3)	957043	247582	1	0	1	0	1	1	9	1	1
83	83_RPIP_ERR15167110;83_UPIP_ERR15167111	CSF	Quick-DNA/RNA MiniPrep Plus kit (Zymo Research)		14	Klebsiella pneumoniae	Bacteria	Negative	dsDNA	UPIP/RPIP	MiSeq (V3)	135649	218213	1	1	1	1	1	1	1	1	1
84	84_RPIP_ERR15167112	Oropharynx Swab	Quick-DNA/RNA MiniPrep Plus kit (Zymo Research)	23.34	60	Rinovírus	Virus	N/A	ssRNA	RPIP	NextSeq2000 P1		3441062	0	N/A	0	0	N/A	0	69	0	1
85	85_RPIP_ERR15167113	Oropharynx Swab	Quick-DNA/RNA MiniPrep Plus kit (Zymo Research)	20.79	65	Influenza A	Virus	N/A	ssRNA	RPIP	NextSeq2000 P1		2216060	1	N/A	1	1	N/A	1	1	1	1
86	86_RPIP_ERR15167114	Oropharynx Swab	Quick-DNA/RNA MiniPrep Plus kit (Zymo Research)	26.59	66	Influenza A	Virus	N/A	ssRNA	RPIP	NextSeq2000 P1		719359	1	N/A	1	1	N/A	1	3	1	1
				21.58		RSV A	Virus	N/A	ssRNA	RPIP				1	N/A	1	1	N/A	1	6	1	1
87	87_RPIP_ERR15167115	Oropharynx Swab	Quick-DNA/RNA MiniPrep Plus kit (Zymo Research)	30.06	70	RSV A	Virus	N/A	ssRNA	RPIP	NextSeq2000 P1		2748536	1	N/A	1	1	N/A	1	1	1	1
88	88_RPIP_ERR15167116	Oropharynx Swab	Quick-DNA/RNA MiniPrep Plus kit (Zymo Research)	22.73	99	Human coronavirus 229E	Virus	N/A	ssRNA	RPIP	NextSeq2000 P1		3935299	1	N/A	1	1	N/A	1	1	1	1
89	89_RPIP_ERR15167117;89_UPIP_ERR15167118	Oropharynx Swab	Quick-DNA/RNA MiniPrep Plus kit (Zymo Research)	26.31	101	Human Adenovirus	Virus	N/A	dsDNA	UPIP/RPIP	NextSeq2000 P1	523740	1467770	1	1	1	1	1	1	1	1	1
90	90_RPIP_ERR15167121	Oropharynx Swab	Quick-DNA/RNA MiniPrep Plus kit (Zymo Research)	17.28	98	Human coronavirus OC43	Virus	N/A	ssRNA	RPIP	NextSeq2000 P1		1214666	1	N/A	1	1	N/A	1	1	1	1
91	91_RPIP_ERR15167122	Oropharynx Swab	Quick-DNA/RNA MiniPrep Plus kit (Zymo Research)	22.46	113	Human coronavirus NL63	Virus	N/A	ssRNA	RPIP	NextSeq2000 P1		2197374	1	N/A	1	1	N/A	1	1	1	1
92	N/A	Oropharynx Swab	Quick-DNA/RNA MiniPrep Plus kit (Zymo Research)	32.7	101	Human Parainfluenza virus 1	Virus	N/A	ssRNA	RPIP	NextSeq2000 P1		3814298	0	N/A	0	0	N/A	0	N/A	0	0
93	93_RPIP_ERR15167123	Oropharynx Swab	Quick-DNA/RNA MiniPrep Plus kit (Zymo Research)	23.62	101	Human Parainfluenza virus 2	Virus	N/A	ssRNA	RPIP	NextSeq2000 P1		829000	1	N/A	1	1	N/A	1	1	1	1
94	94_RPIP_ERR15167124	Oropharynx Swab	Quick-DNA/RNA MiniPrep Plus kit (Zymo Research)	32.11	78	Rinovírus	Virus	N/A	ssRNA	RPIP	NextSeq2000 P1		3557528	1	N/A	1	0	N/A	0	128	1	1
				26.44		Enterovirus	Virus	N/A	ssRNA	RPIP				0	N/A	0	1	N/A	1	1	1	1
95	95_RPIP_ERR15167125	Oropharynx Swab	Quick-DNA/RNA MiniPrep Plus kit (Zymo Research)	14.24	137	SARS-CoV-2	Virus	N/A	ssRNA	RPIP	NextSeq2000 P1		2898627	1	N/A	1	1	N/A	1	1	1	1
96	96_RPIP_ERR15167126	Oropharynx Swab	Quick-DNA/RNA MiniPrep Plus kit (Zymo Research)	17.6	115	Influenza A	Virus	N/A	ssRNA	RPIP	NextSeq2000 P1		1870013	1	N/A	1	1	N/A	1	1	1	1
97	97_RPIP_ERR15167127	Oropharynx Swab	Quick-DNA/RNA MiniPrep Plus kit (Zymo Research)	22.76	95	Influenza A	Virus	N/A	ssRNA	RPIP	NextSeq2000 P1		1742742	1	N/A	1	1	N/A	1	9	1	1
98	98_RPIP_ERR15167128	Oropharynx Swab	Quick-DNA/RNA MiniPrep Plus kit (Zymo Research)	19.43	79	Influenza B	Virus	N/A	ssRNA	RPIP	NextSeq2000 P1		3483506	1	N/A	1	1	N/A	1	1	1	1
99	99_RPIP_ERR15167129	Oropharynx Swab	Quick-DNA/RNA MiniPrep Plus kit (Zymo Research)	26.24	73	RSV A	Virus	N/A	ssRNA	RPIP	NextSeq2000 P1		1451168	1	N/A	1	1	N/A	1	1	1	1
				14.53		SARS-CoV-2	Virus	N/A	ssRNA	RPIP				1	N/A	1	1	N/A	1	1	1	1
RPIP - Respiratory Pathogen ID/AMR Panel; UPIP - Urinary Pathogen ID/AMR Panel (UPIP); CSF - Cerebrospinal Fluid; BALF - Bronchoalveolar Lavage Fluid; EQA - External Quality Assessment; a Results are shown coded as "1" - PCR positive hit detected, "0" - PCR positive hit not detected, and "N/A" - Detection method not applicable; b Values refer to the position ranks of ‘PCR-positive hits’ in the so…
