# Supplementary material for: Probe-based metagenomic pathogen detection: advancing laboratory capacity for complex diagnosis
Source: Front Microbiol. 2025 Oct 14;16:1656831. doi: 10.3389/fmicb.2025.1656831 (PMC12558915; doi:10.3389/fmicb.2025.1656831)
Supplement: Supplementary file 4 [file Table_2.xlsx]

## Sheet: Folha1
Supplementary Table 2. Summary of the results collectively obtained with Illumina’s panels sequencing (RPIP and UPIP) analysed with Explify applications (all pathogen groups) and INSaFLU-TELEVIR(+) taxonomic classification step (only bacteria and virus). The table shows the number of samples distributed by their nature and the number of pathogens present in each of those categories. The table als…
			BACTERIA			VIRUS			FUNGI			PARASITE			GLOBAL
Sample Nature	Total Samples	Total Pathogens	Total	Detection		Total	Detection		Total	Detection a		Total	Detection a		Total	Detection
				Counts	%		Counts	%		Counts	%		Counts	%		Counts	%
Pericardial Fluid	1	1	0	0		1	1	1	0	0		0	0		1	1	1
Pleural Fluid	1	1	1	1	1	0	0		0	0		0	0		1	1	1
Blood	1	1	1	0	0	0	0		0	0		0	0		1	0	0
Sputum	2	2	2	1	0.5	0	0		0	0		0	0		2	1	0.5
Lesion Swab	2	2	0	0		2	2	1	0	0		0	0		2	2	1
BALF	2	2	0	0		0	0		2	1	0.5	0	0		2	1	0.5
Faeces	3	3	3	3	1	0	0		0	0		0	0		2	2	1
Serum	3	3	1	1	1	2	1	0.5	0	0		0	0		3	2	0.666667
Unknown	3	3	0	0		0	0		0	0		3	1	0.333333	3	1	0.333333
Urine	5	5	1	0	0	4	4	1	0	0		0	0		5	4	0.8
Biopsy	8	8	4	2	0.5	2	2	1	2	2	1	0	0		8	6	0.75
Genital Swab	8	17	12	9	0.75	3	3	1	0	0		2	2	1	17	14	0.823529
Plasma	10	10	1	1	1	9	9	1	0	0		0	0		9	9	1
CSF	16	16	7	4	0.571429	7	5	0.714286	2	1	0.5	0	0		16	10	0.625
Oropharyngeal Swab	34	40	2	1	0.5	38	34	0.894737	0	0		0	0		40	35	0.875
Total	99	114	35	23	65.71%	68	61	89.71%	6	4	66.67%	5	3	0.6	114	91	79.82%
			30.7%			59.6%			5.3%			4.4%			100%
a Detection data only acquired through Explify analyses and confirmatory mapping.
